# Supplementary material for: Increasing Permittivity and Mechanical Harvesting Response of PVDF-Based Flexible Composites by Using Ag Nanoparticles onto BaTiO3 Nanofillers
Source: Nanomaterials (Basel). 2022 Mar 12;12(6):934. doi: 10.3390/nano12060934 (PMC8949362; doi:10.3390/nano12060934)
Supplement: Supplementary file 1 [file nanomaterials-12-00934-s001.zip]

Archive with 1 entries (1 files):
- nanomaterials-1598851-supplementary.pdf
